# Supplementary material for: Similar effects of fatigue induced by a repetitive pointing task on local and remote light touch and pain perception in men and women
Source: PLoS One. 2020 Dec 18;15(12):e0244321. doi: 10.1371/journal.pone.0244321 (PMC7748284; doi:10.1371/journal.pone.0244321)
Supplement: S1 Database — (CSV) [file pone.0244321.s001.csv]

Subject	Sex	Height	Weight	Body mass index	Time to Borg 8 (min)	Time	UTRMS	ADRMS	BBRMS	TARMS	UTPPT	ADPPT	BBPPT	TAPPT	UTMDF	ADMDF	BBMDF	TAMDF	UTLTT	ADLTT	BBLTT	TALTT
1	F	171.5	81.02	27.54634549	6	1	551.82	1008.47	259.16	16.54	634.33	370	405	570.67	59.11	67.76	49.04	109.9	2.36	1.65	3.84	2.36
2	F	170	58.78	20.33910035	6	1					136.33	132.67	141	345					4.08	3.84	3.84	3.61
3	M	174.5	67.96	22.31837177	12	1	707.73	430.79	82.93		493.33	301.67	403.67	684.67	47.73	57.65	64.14		3.61	3.84	2.83	4.17
4	M	170			4	1					270	402.33	395.67	580.67					4.74	3.22	3.22	4.17
5	M	184	66.4	19.61247637	7	1	970.9	2125.33	744.66	25.56	135.33	299.67	183.67	445.33	45.1	67.59	64.96	110.27	3.61	3.61	4.08	4.17
6	F	178	65.37	20.63186466	10	1	446.08	995.22	363.78	27.35	120	150.67	95	330.33	55.92	72	46.88	81.84	3.61	2.36	2.44	3.61
7	F	160	47.75	18.65234375	16	1	796.24	1013.15	343.04	28.61	306	243.67	183	319	48	62.19	47.76	74.04	2.44	2.44	2.83	3.84
8	F	173	73.3	24.49129607	6	1	614.51	537.62	292.43	15.47	300.33	212.67	161.33	471.33	53.56	63.07	59.91	66.62	2.36	3.22	3.22	2.83
9	F	160			10	1	1605.9	1112.72	48.54	12.77	405	207	339	653.67	48.41	59.51	47.15	32.87	2.36	1.65	2.83	3.22
10	M	172	92.62	31.30746349	9	1	129.62	133.88	94.62	36.01	190.67	118.33	164	265.33	65.02	69.58	64.48	104.96	3.61	2.83	2.83	3.61
11	M	173.73	68.99	22.85790933	8	1	673.05	723.78	177.32	211.97	216.33	228	180.33	254	48.35	59.11	50.71	72.27	3.84	2.36	2.44	3.22
12	F	157			15	1	519.4	558.98	149.78	20.12	101.67	166	191	367	48.4	58.29	48.83	81.44	3.22	2.36	3.61	3.61
13	F	168			7	1	688.08	610.28	94.49		335	313.33	285.33	589	59.19	71.69	52.12		2.44	2.44	2.36	2.36
14	F	166			8	1	226.91	361.97	63	40.67	233.67	165.33	177	451.33	50.56	70.43	54.33	153.95	2.36	2.36	1.65	2.83
15	M	180	75.23	23.2191358	8	1	382.55	1772.57	394.86	65.39	808.67	530.67	385	1124.33	60.1	89.11	72.74	89.09	2.83	3.22	3.22	2.44
16	M	176.5	85.5	27.44585062	5	1	250.35	362.75	149.7	11.98	733.67	286.33	277.67	755.67	71.06	59.69	50.3	43.77	3.22	3.61	2.36	4.08
17	M	171	65.17	22.28719948	6	1	208.47	594.68	165.82	19.53	713	505	347	1037.67	51.2	72.09	64.71	102.17	2.83	2.44	2.36	2.83
18	M		71.77		10	1	922.7	656.11	453.27	46.42	254	246.33	212	342.67	56.11	64.66	56.04	85.61	3.22	2.36	2.36	4.17
19	F	160	73.57	28.73828125	5	1	36.49	416.97	58.01	22.9	369	196	218	306.67	57.82	68.3	64.19	119.04	2.83	1.65	2.36	2.36
20	M				9	1	670.61	601.59	168.68	14.3	231.67	305.33	363	585	51.02	66.07	57.43	89.28	2.36	2.83	1.65	3.84
21	M	182	76.9	23.21579519	15	1	408	293	63.8		197.33	272	259		56.92	59.82	44.11		2.36	2.36	3.61
22	F	173	57	19.04507334	10	1	562	314	48.7		132	172.33	140		56.6	56.6	53.61		2.36	2.36	2.83
23	F	173	64.4	21.51759163	6	1	143	302	60.4		212.33	169.33	210		97.4	97.4	87.05		1.65	2.83	3.61
24	F	167	51	18.28677973	12	1	443	559	120	10.6	331.67	198	197.33	448	67.14	67.14	51.63	116.78	2.36	2.36	2.44	2.83
25	M	181.5	79.6	24.16349824	7	1	523	516	50.7	23.6	184	330	299	516.67	52.35	69.48	69.69	85.26	3.22	1.65	2.83	3.84
26	M	177.5	71.9	22.82086888	3	1	185	242	53.7	9.18	381.33	296.33	217.67	609.33	65.26	63.16	65.64	79	2.83	2.36	2.36	3.22
27	M	177.5	70.7	22.43999207	5	1	219	566	42.2	22.5	350.33	259.33	216.67	668.67	61.21	68.5	70.51	85.6	3.61	1.65	3.22	2.83
28	F	173.5	73.5	24.41677948	6	1	46.6	259		8.8	202	167	132.67	470.33	56.82	72.98		56.84	1.65	2.83	1.65	2.44
29	F	179	73.9	23.064199	7	1	143	219	35.6	11.3	542.67	510.33	432	910.33	66.35	66.28	62.33	67.63	2.83	1.65	1.65	2.36
30	M	180	69.7	21.51234568	4	1	135	486	18.8	7.5	297.67	212	290.67	582	65.26	57.7	69.86	74.81	2.36	2.83	1.65	2.44
1	F	171.5	81.02	27.54634549	6	2	1057.61	950.16	306.68	16.98	647.33	567.33	436.67	686.33	69.17	47.66	45.23	110.72	3.84	3.61	2.36	3.84
2	F	170	58.78	20.33910035	6	2					142.67	157.67	204	417.33					3.84	3.84	4.08	4.17
3	M	174.5	67.96	22.31837177	12	2	1356.74	626.87	229.31		755	526.33	376	873.67	47.66	49.38	43.21		4.08	3.22	3.22	3.84
4	M	170			4	2					233.33	309.33	280	551					3.84	3.22	3.84	4.17
5	M	184	66.4	19.61247637	7	2	1351.41	2822.4	916.89	54.47	206.67	254.67	187	483.67	46	48.93	66.78	104.09	4.17	4.17	4.17	4.31
6	F	178	65.37	20.63186466	10	2	682.98	1338.32	492.67	23.21	151	144.33	114	384.67	52.07	62.97	50.94	74.93	3.84	2.83	3.22	3.22
7	F	160	47.75	18.65234375	16	2	891.15	1271.1	449.56	82.35	264.33	171	136.67	383	48.74	44.18	47.68	72.43	3.61	3.61	3.84	3.22
8	F	173	73.3	24.49129607	6	2	665.29	550.38	363.88	25.06	329.33	212.33	201	471.33	49.82	55.39	53.67	67.94	3.84	3.61	3.22	4.08
9	F	160			10	2	1812.1	1080.07	86.44	24.12	424.33	266	276.67	726	45.79	45.08	44.19	54.86	2.44	3.22	3.61	2.44
10	M	172	92.62	31.30746349	9	2	132.6	184.1	100.86	51.81	169.67	82.67	131.33	271.67	69.7	66.05	57.99	97.45	3.84	3.84	4.08	4.08
11	M	173.73	68.99	22.85790933	8	2	659.15	1125.71	323.6	151.39	428.33	348.33	398.67	327.33	45.68	46.84	49.27	65.11	3.84	4.08	3.84	4.08
12	F	157			15	2	353.85	699.91	140.44	20.7	125.33	184.33	178	322.33	61.65	57.53	49.37	81.32	3.61	2.83	3.61	3.84
13	F	168			7	2	1210.69	722.67	231.68		436.33	367	383.33	680.33	56.49	54.35	58.01		4.08	3.61	2.83	3.61
14	F	166			8	2	282.52	501.22	135.32	41.48	252.33	134	146.33	420.67	54.22	47.35	43.42	155.58	3.84	3.22	3.22	3.61
15	M	180	75.23	23.2191358	8	2	833.89	1931.39	702.79	72.04	729	455.67	428.67	665.33	81.41	59.43	60.28	81.64	4.17	3.84	3.61	4.17
16	M	176.5	85.5	27.44585062	5	2	264.4	361.51	175.91	15.58	690.33	400	320	799	69.8	60.1	53.47	47.57	3.22	3.61	3.84	4.08
17	M	171	65.17	22.28719948	6	2	271.98	768.5	166.4	17.46	733.67	630.67	681.67	880	55.2	59.32	61.87	111.12	3.22	3.22	3.22	3.22
18	M		71.77		10	2	2236.15	3911.38	1024.98	27.7	360.67	314.67	315.67	443.67	58.58	39.44	45.56	86.25	3.84	3.22	3.84	3.61
19	F	160	73.57	28.73828125	5	2	51.42	397.42	66.07	23.41	321	224.33	262	374	63.47	59	62.81	120.24	3.84	3.61	2.83	4.08
20	M				9	2	712.05	1006.39	329.61	8.61	295.33	552	537	811.33	51.65	56.39	52.7	102.53	2.83	3.61	4.08	3.84
21	M	182	76.9	23.21579519	15	2	724	516	163		174.67	158.33	156		55.62	54.11	46.66		4.08	4.08	3.61
22	F	173	57	19.04507334	10	2	272	290	87.2		115.67	154	145.67		56.74	65.65	49.48		2.44	2.83	2.83
23	F	173	64.4	21.51759163	6	2	240	330	73		102.67	230.33	276.33		97.02	59.51	58.89		2.44	2.44	3.61
24	F	167	51	18.28677973	12	2	637	594	126	15.1	379	307.33	219.33	449	68.47	70.51	51.81	93.69	3.22	2.36	3.61	2.36
25	M	181.5	79.6	24.16349824	7	2	797	988	96	23	444.67	481	418.67	560.33	46.27	52.46	54.98	83.02	3.84	1.65	2.44	4.31
26	M	177.5	71.9	22.82086888	3	2	174	248	65.4	10.2	423.33	373	314.67	648.33	65.65	61.82	63.6	82.26	2.44	1.65	2.44	3.22
27	M	177.5	70.7	22.43999207	5	2	337	772	69.39	29.5	337.67	241.67	211.33	707	54.56	47.36	57.88	76.53	3.22	3.61	3.61	4.08
28	F	173.5	73.5	24.41677948	6	2	67.7	176		12.8	287.67	180.67	202	504.33	58.38	55.67		60.7	2.36	1.65	2.36	2.44
29	F	179	73.9	23.064199	7	2	155	321	61.8	10.01	487.33	557.67	499.67	1058	64.54	52.72	54.64	33.27	1.65	1.65	1.65	3.22
30	M	180	69.7	21.51234568	4	2	220	553	27.6	8.08	269	332.33	258	640.33	60.52	36.67	49.26	53.81	2.36	3.61	2.83	2.36
